# Supplementary material for: Radiation Promotes Acute and Chronic Damage to Adipose Tissue
Source: Int J Mol Sci. 2025 Jun 12;26(12):5626. doi: 10.3390/ijms26125626 (PMC12193394; doi:10.3390/ijms26125626)
Supplement: Supplementary file 1 [file ijms-26-05626-s001.zip]

Archive with 1 entries (1 files):
- ijms-3656488-supplementary.pdf
